# Supplementary material for: Biodegradation Capabilities of Paraquat-Degrading Bacteria Immobilized on Nanoceramics
Source: Toxics. 2023 Jul 23;11(7):638. doi: 10.3390/toxics11070638 (PMC10386355; doi:10.3390/toxics11070638)
Supplement: Supplementary file 1 [file toxics-11-00638-s001.zip]

Archive with 1 entries (1 files):
- toxics-2479949-supplementary.pdf
